# Supplementary material for: The multifunctional protein E4F1 links P53 to lipid metabolism in adipocytes
Source: Nat Commun. 2021 Dec 2;12:7037. doi: 10.1038/s41467-021-27307-3 (PMC8639890; doi:10.1038/s41467-021-27307-3)
Supplement: Supplementary file 3 — Source Data [file 41467_2021_27307_MOESM3_ESM.xlsx]

## Sheet: Fig.1a
		WAT	BAT	Liver	Muscle
	CTL(aP2)#1	0.31746	0.66879	1.32825	1.73185
	CTL(aP2)#2	0.92381	0.999807	1.52287	1.93142
	CTL(aP2)#3	0.634921	1.57306	0.795471	0.0594282
	CTL(aP2)#4	0.853968	0.909091	0.539441	0.205188
	CTL(aP2)#5	2.26984	0.849257	0.813971	1.07212
	mean	1	1	1	1
	SD	0.748126	0.342447	0.409173	0.855094
	SEM	0.334572	0.153147	0.182988	0.38241
	E4f1(aP2)KO#1	0.0888889	0.0492183	0.56756	0.923546
	E4f1(aP2)KO#2	0.428571	0.15441	0.658576	0.648089
	E4f1(aP2)KO#3	0.168254	0.848292	0.747373	1.16447
	E4f1(aP2)KO#4	0.412698	0.249952	1.10996	0.843238
	E4f1(aP2)KO#5	0.31746	0.129319	0.55498	1.1725
	mean	0.283175	0.286238	0.72769	0.950369
	SD	0.150038	0.322258	0.227357	0.222909
	SEM	0.0750191	0.161129	0.131265	0.111454

## Sheet: Fig.1b
Body weight (g)
Time (we)	0	1	2	3	4	5	6	7	8	9	10	11	12	13
CTL(aP2)#1	1.5	5.1	9.4	11.2	12.7	17.6	20	23.4	24.1	25.4	26	26	26.6	22.1
CTL(aP2)#2	1.7	4.9	9.3	12.8	14.2	17.1	19.8	19	20.8	19.9	20.4	24.6	26.2	26.5
CTL(aP2)#3	2.1	4.1	10	11.5	13	17	19.8	19.6	20	21.2	22.2	25.5	27.9	20.4
CTL(aP2)#4	1.8	4.2	10.1	10.3	11.6	19.4	21.6	20	21	19.9	21.2	27.2	24.1	25.2
CTL(aP2)#5	1.8	5.4	10.7	11	12.1	18	22	21	21	21.5	22.6	25.1	24.2	22.6
CTL(aP2)#6	1.8	5.5	9.5	11.8	13.3	20.2	25.5	21.1	20	20.9	22	23.8	24.9	26
CTL(aP2)#7	1.8	5.6	9.5	12.3	13.7	15.5	19.3	23	25	26.1	27	25.4	25.5	27.5
CTL(aP2)#8	1.9	5.9	7.8	10.3	15.1	14.4	20.3	23.8	26.7	28.4	29.3	24.3	23.3	30.6
CTL(aP2)#9	2	6.3	8.9	11	13	22.5	22	28.3	30.7	32	33.7	25	27.8	35.6
CTL(aP2)#10	2	5.5	7.9	11.2	15.5	19.8	17.8	20.1	24.8	23.5	23.8	27.4	28.7	29.7
CTL(aP2)#11	1.8	5.8	7.4	9.5	14.8	18.6	19.6	22.1	22.4	25.5	26.7			31.2
CTL(aP2)#12		5.3	8.1	11.6	15.5	17	17.3	24.3	26.6	27.3	28			25.4
CTL(aP2)#13		5.4	8.9	12.2	15.4	15.7	16.2	18.5	21.3
CTL(aP2)#14		5	8.6	12.6	15.6	19.9	16.8	20	23.6
CTL(aP2)#15		5.5	8.5	11.3	12.4	16.4		18.3
CTL(aP2)#16		5.6	11	12.3	16.6	15		18.2
CTL(aP2)#17		7.3	7	10.9	14.9	15.5		18.6
CTL(aP2)#18		7.3	7	8.3	13.3			19.4
CTL(aP2)#19		7	7.1	8.4	13.2			23
CTL(aP2)#20		7.1	12.2	9.4	12
mean	1.83636	5.69	8.945	10.995	13.895	17.6235	19.8571	21.1421	23.4286	24.3	25.2417	25.43	25.92	26.9
SD	0.162928	0.916458	1.41588	1.29553	1.44349	2.1956	2.45191	2.63614	3.11656	3.80622	3.93133	1.16719	1.82805	4.32708
SEM	0.0491246	0.204926	0.3166	0.289689	0.322774	0.532511	0.655301	0.604772	0.832937	1.09876	1.13488	0.369098	0.578081	1.24912
E4f1(aP2)KO#1	1.5	3.9	6.3	7.4	8.3	7.8	10.8	12.3	14.8	15.8	17.3	17.7	17.4	10.7
E4f1(aP2)KO#2	1.4	4.1	7	5.3	8.3	11.4	14.1	11.1	11.7	8.6	9	13.4	13.6	17.3
E4f1(aP2)KO#3	1.6	3.1	6.4	4.5	7.2	10.8	18.2	14.3	13.2	12.9	12.8	12.5	16.1	16.3
E4f1(aP2)KO#4	1.7	2.9	5.9	6.4	9.2	16	11	11.9	13.7	13.9	14.5	14.1	14.7	14.7
E4f1(aP2)KO#5	1.5	3	6.9	8.8	7.5	15	19.1	19.8	21.6	22.9	23.1	12.5	12.2	23.3
E4f1(aP2)KO#6	1.5	2.6	6.4	7.8	11.8	6.7	6.5	13.2	12.6	13.4	12.9	18.3	18.2	24.3
E4f1(aP2)KO#7	1.6	3.7	7.7	5.8	9.5	13.9	13	20.7	23	23.8	23.4	19.9	19.9	16.6
E4f1(aP2)KO#8	1.5	3.9	6.1	8	7.5	8.7	11.6	7.2	10.5			19.8	17.5	18.9
E4f1(aP2)KO#9	1.7	4.8	5.3	7.5	9.1	13.5	11.3	13.9	17.5				18.8
E4f1(aP2)KO#10		4.3	4.5	8.2	11.7	14.1		14.3
E4f1(aP2)KO#11		3.9						11.9
E4f1(aP2)KO#12		4.1						11.3
E4f1(aP2)KO#13		4.5						15.8
E4f1(aP2)KO#14		4.2
E4f1(aP2)KO#15		4.5
mean	1.55556	3.83333	6.25	6.97	9.01	11.79	12.8444	13.6692	15.4	15.9	16.1429	16.025	16.4889	17.7625
SD	0.101379	0.650275	0.897218	1.40083	1.63805	3.21885	3.89201	3.59198	4.3909	5.53715	5.44391	3.22258	2.5458	4.43458
SEM	0.0337931	0.1679	0.283725	0.442982	0.517998	1.01789	1.29734	0.959997	1.46363	2.09284	2.05761	1.13935	0.848601	1.56786

## Sheet: Fig.1c
	WAT epi	BAT	Liver	Muscle
CTL(aP2)#1	0.008	0.0061	0.035	0.005
CTL(aP2)#2	0.0125	0.0066	0.038	0.004
CTL(aP2)#3	0.007	0.007	0.05	0.0055
CTL(aP2)#4	0.006	0.005	0.047	0.003
CTL(aP2)#5	0.0098	0.0065	0.04	0.004
CTL(aP2)#6	0.00958
CTL(aP2)#7	0.0074
CTL(aP2)#8	0.0073
mean	0.0084475	0.00624	0.042	0.0043
SD	0.00207827	0.000763544	0.0062849	0.000974679
SEM	0.000734778	0.000381772	0.00314245	0.000689202
E4f1(aP2)KO#1	0.001	0.0085	0.034	0.004
E4f1(aP2)KO#2	0.0005	0.0064	0.033	0.003
E4f1(aP2)KO#3	0.001	0.005	0.039	0.005
E4f1(aP2)KO#4	0.002	0.004	0.045	0.0025
E4f1(aP2)KO#5	0.01	0.006	0.04	0.0035
E4f1(aP2)KO#6	0.001
E4f1(aP2)KO#7	0.0066
E4f1(aP2)KO#8	0.0069
mean	0.003625	0.00598	0.0382	0.0036
SD	0.00365073	0.00168879	0.00486826	0.000961769
SEM	0.00129073	0.000844393	0.00243413	0.000680074

## Sheet: Fig.1f
	CTL(aP2)#1	E4f1(aP2)KO#1	CTL(aP2)#2	E4f1(aP2)KO#2	CTL(aP2)#3	E4f1(aP2)KO#3	CTL(aP2)#4	E4f1(aP2)KO#4	CTL(aP2)#5	E4f1(aP2)KO#5
WATe	8.75	3.29	11.4	5.38	5.59	3.69	6.76	3.6	6.42	4.77
WATi	6.56	3.33	5.66	3.27	4.27	2.95	4.84	2.09	5.67	1.96
WATd	7.56	3.78	5.87	4.21	5.42	3	5.01	3.96	7.89	3.43
	WATe		WATi		WATd
	CTL(aP2)	E4f1(aP2)KO	CTL(aP2)	E4f1(aP2)KO	CTL(aP2)	E4f1(aP2)KO
mean	7.784	4.146	5.4	2.72	6.35	3.676
SD	2.33084	0.887542	0.877012	0.652304	1.29678	0.47279
SEM	1.04238	0.396921	0.392212	0.291719	0.57994	0.211438

## Sheet: Table 1
Concentration (mM)	Ketone bodies		Triglycerides		FFA		Cholesterol		HDL		LDL
	CTL(aP2)	E4f1(aP2)KO	CTL(aP2)	E4f1(aP2)KO	CTL(aP2)	E4f1(aP2)KO	CTL(aP2)	E4f1(aP2)KO	CTL(aP2)	E4f1(aP2)KO	CTL(aP2)	E4f1(aP2)KO
#1	0.1	0.2	1.06	0.92	2.4	1.7	4.68	0.54	1.28	0.16	0.44	0.4
#2	0.1	0.2	1	0.6	3.3	1.88	3.76	0.48	0.72	0.04	0.2	0.28
#3	0.1	0.3	1.32	0.92	4	1.9	4.76	1.4	1.64	0.42	0.54	0.44
#4	0.2	0.3	1.64	1.8	3.1	0.95	5.36	2.96	1.84	0.72	0.64	0.56
#5	0.2	0.3	1.58	1.08	3.3	1.65	4.84	2.6	1.72	0.66	0.58	0.48
mean	0.14	0.26	1.316	1.064	3.22	1.616	4.68	1.596	1.44	0.396	0.484	0.432
SD	0.0547723	0.0547723	0.282984	0.446856	0.571839	0.387982	0.578965	1.14755	0.453431	0.287193	0.167571	0.103537
SEM	0.0244949	0.0244949	0.126554	0.19984	0.255734	0.173511	0.258921	0.513202	0.202781	0.128437	0.07494	0.0463033

## Sheet: Fig.1g
Concentration (pg/ml)	Leptin		Resistin		Adiponectin
	CTL(aP2)	E4f1(aP2)KO	CTL(aP2)	E4f1(aP2)KO	CTL(aP2)	E4f1(aP2)KO
#1	212.571	301.529	329.622	123.533	1782.18	940.044
#2	702.98	206.54	693.572	234.76	2445.39	1553.11
#3	722.743	174.98	259.908	295.401	2365.77	1897.53
#4	1087.65	259.76	455.76	328.12	2198.65	1269.75
#5	1242.82	143.11	523.077	114.117	1746.93	878.547
mean	793.752	217.184	452.388	219.186	2107.78	1307.79
SD	399.715	63.8519	169.778	97.6049	325.971	426.88
SEM	178.758	28.5554	75.9269	43.6502	145.779	190.906

## Sheet: Fig.1h
RER
CTL(aP2)	#1	#2	#3	#4	#5	#6	#7	#!	#9	#10	mean	SD	SEM
Resting	0.84053	0.847787	0.900019	0.962753	0.863234	0.870067	0.854871	0.882581	0.909047	0.878452	0.880934	0.0360551	0.0114016
Total	0.871332	0.882712	0.930162	0.962761	0.883066	0.907841	0.918457	0.906657	0.933863	0.919883	0.911673	0.0276525	0.0087445
E4f1(aP2)KO	#1	#2	#3	#4	#5	#6	#7	#!	#9	#10	mean	SD	SEM		Mann
Resting	0.84558	0.791498	0.764667	0.827587	0.779308	0.884662	0.855063	0.859903	0.811431	0.86668	0.828638	0.0404847	0.0128024		0.014
Total	0.895846	0.870834	0.759805	0.900693	0.826648	0.90684	0.892188	0.910373	0.857458	0.907054	0.872774	0.0478027	0.0151165		0.035

## Sheet: Fig.1i
VO2 (ml/kg/h)
CTL(aP2)	#1	#2	#3	#4	#5	#6	#7	#!	#9	#10	mean	SD	SEM
Resting	3386.21	3472.55	4485.33	3496.29	3473.37	3039.29	3997.58	3781.68	3588.97	3970.02	3669.13	403.77	127.683
Total	3398.23	3503.17	4546.16	3570.48	4112	3994.77	4574.26	4280.4	4225.54	4401.75	4060.68	433.098	136.958
E4f1(aP2)KO	#1	#2	#3	#4	#5	#6	#7	#!	#9	#10	mean	SD	SEM	Mann
Resting	4226.9	4251.95	4063.53	4654.75	4403.48	4309.74	4724.13	3268.08	4532.81	4432.53	4286.79	410.283	129.743	0.0068
Total	4355.71	4189.31	4141.9	4714.05	4602.99	4445.69	5824.5	3813.97	5027.24	4945.83	4606.12	567.063	179.321	0.035

## Sheet: Fig.1j
min	0	15	30	45	60	90	120
CTL(aP2)#1	83.9399	445.632	352.138	238.171	178.116	142.63	126.934
CTL(aP2)#2	85.3048	196.542	134.44	141.265	138.535	111.92	99.636
CTL(aP2)#3	71.6561	361.01	245.678	182.211	165.833	120.792	103.048
CTL(aP2)#4	82.5751	275.023	190.4	165.15	155.596	118.062	98.2712
CTL(aP2)#5	95.5414	328.935	221.11	196.542	144.677	102.366	110.555
CTL(aP2)#6	85.9873	318.699	200.637	148.089	124.886	106.46	106.46
CTL(aP2)#7	131.028	644.222	776.615	716.561	663.33	442.22	298.908
CTL(aP2)#8	106.46	318.016	327.571	293.449	242.948	173.339	128.298
CTL(aP2)#9	126.934	558.235	530.937	442.22	405.369	262.056	218.38
CTL(aP2)#10	114.65	469.518	282.53	245.678	221.11	180.164	167.88
CTL(aP2)#11	87.3521	410.828	283.894	238.854	192.448	151.501	131.028
CTL(aP2)#12	98.2712	408.098	529.572	521.383	451.774	330.3	230.664
CTL(aP2)#13	121.474	367.152	383.53	346.679	292.084	193.813
CTL(aP2)#14	110.555	532.302	429.936	296.178	241.583	171.975
CTL(aP2)#15	98.2712	361.692	387.625	279.8	245.678	212.921
mean	100	399.727	351.774	296.815	257.598	188.035	151.672
ecartype	17.8888	116.111	166.27	157.39	146.682	94.1574	64.5782
SEM	4.61887	29.9798	42.9308	40.6378	37.8732	24.3113	18.6421
E4f1(aP2)KO#1	90.9677	420	463.226	450.968	445.161	339.355	179.355
E4f1(aP2)KO#2	80	550.968	507.097	424.516	361.29	221.935	192.258
E4f1(aP2)KO#3	91.6129	409.032	455.484	310.968	299.355	206.452	140.645
E4f1(aP2)KO#4	104.516	473.548	610.323	587.097	463.226	254.194	223.226
E4f1(aP2)KO#5	87.7419	358.71	423.226	548.387	463.226	411.613	180.903
E4f1(aP2)KO#6	122.581	402.581	437.419	446.452	376.774	292.903
E4f1(aP2)KO#7	122.581	482.581	543.226	544.516	486.452	420.645
mean	100	442.488	491.429	473.272	413.641	306.728	183.277
ecartype	17.0409	64.0006	66.7336	94.5257	68.7669	86.8318	29.644
SEM	6.44085	24.1899	25.2229	35.7274	25.9914	32.8193	13.2572

## Sheet: Fig.1k
Time (min)	0	15	30	45	60	90	120
CTL(aP2)#1	100	46.5409	45.283	44.0252	46.5409	52.8302	71.6981
CTL(aP2)#2	100	59.0909	67.2727	66.3636	60.9091	63.6364	79.0909
CTL(aP2)#3	100	60.6061	55.303	57.5758	78.7879	74.2424	76.5152
CTL(aP2)#4	100	55.7252	45.0382	42.7481	40.458	51.145	59.542
CTL(aP2)#5	100	64.6617	80.4511	63.1579	61.6541	69.9248	74.4361
CTL(aP2)#6	100	59.8485	52.2727	59.0909	51.5152	60.6061	62.1212
CTL(aP2)#7	100	73.0392	64.7059	63.7255	67.1569	67.1569
CTL(aP2)#8	100	93.2331	57.8947	54.8872	48.1203	41.3534
CTL(aP2)#9	100	65.6489	45.0382	25.1908	20.6107	19.8473
mean	100	64.266	57.0288	52.9739	52.8614	55.6381	70.5672
ecartype	0	13.953	11.9678	8.85609	12.5737	10.9777	7.96454
SEM	0	4.65099	3.98926	2.95203	4.19124	3.65924	2.65485
E4f1(aP2)KO#1	100	57.3684	66.3158	81.0526	87.3684	96.3158	102.105
E4f1(aP2)KO#2	100	76.129	67.0968	72.9032	83.2258	86.4516	82.5806
E4f1(aP2)KO#3	100	104.93	102.817	100	95	92.2535	98.5915
E4f1(aP2)KO#4	100	65.6934	54.7445	54.0146	54.0146	61.3139	79.562
E4f1(aP2)KO#5	100	88.3978	70.7182	64.0884	75.6906	73.4807
E4f1(aP2)KO#6	100	93.3333	86	84.6667	74.6667	68.6667
mean	100	80.9753	74.6154	76.1209	78.3277	79.747	90.7099
ecartype	0	17.8658	17.0903	16.195	14.108	13.9836	11.2891
SEM	0	7.29367	6.97707	6.61157	5.75956	5.7088	5.04866

[truncated: 54 more sheets: Fig.2a, Fig.2b, Fig.2c, Fig.2e, Fig.2g, Fig.3b, Fig.3e, Fig.3f, Fig.3g, Fig.3i, Fig.4b, Fig.4c, Fig.4d, Fig.4f, Fig.4g, Fig.5d, Fig.5e, Fig.5f, Fig.6b, Fig.6c …]
